# Supplementary material for: Polyelectrolyte Coating of Ferumoxytol Differentially Impacts the Labeling of Inflammatory and Steady-State Dendritic Cell Subtypes
Source: Biomedicines. 2022 Dec 5;10(12):3137. doi: 10.3390/biomedicines10123137 (PMC9776020; doi:10.3390/biomedicines10123137)
Supplement: Supplementary file 1 [file biomedicines-10-03137-s001.zip]

Archive with 1 entries (1 files):
- biomedicines-2057770-supplementary.pdf
